# Supplementary material for: Dietary homogenization and spatial distributions of carbon, nitrogen, and sulfur isotope ratios in human hair in South Korea
Source: PLoS One. 2021 Aug 20;16(8):e0256404. doi: 10.1371/journal.pone.0256404 (PMC8378694; doi:10.1371/journal.pone.0256404)
Supplement: S1 Table — (XLSX) [file pone.0256404.s001.xlsx]

## Sheet: S1 Table
Province	Sample ID	latitude	longitude	δ13C (‰)	δ15N (‰)	δ34S (‰)	C (%)	N (%)	S (%)
Gyeonggi	GG-01	36.9839	126.927	-18.9	9.4	6.8	45	14.7	4.6
(GG)	GG-02	37.0011	127.078	-19	9.6	7.4	45.1	14.7	4.5
	GG-03	37.0011	127.078	-19.3	9.4	6.8	45.6	14.8	4.5
	GG-04	37.0011	127.078	-19.4	9.4	6.6	45.9	14.8	4.5
	GG-05	37.1434	127.072	-18.7	9.6	6.4	44.2	14.6	4.9
	GG-06	37.2739	127.109	-18.7	9.5	7	44.2	14.5	4.5
	GG-07	37.2739	127.109	-19	9.6	7.2	45.1	14.7	4.7
	GG-08	37.0086	127.268	-19.7	8.8	6.7	44.8	14.8	4.6
	GG-09	37.7968	127.105	-18.8	9.3	6.7	45	14.9	5
	GG-10	37.4909	127.499	-18.9	10.2	8.1	45.5	14.7	4.7
	GG-11	37.4836	127.592	-20	9.4	6.3	45.8	14.7	4.4
	GG-12	37.7387	127.423	-19.1	9.6	6.6	45.3	14.5	4.4
	GG-13	37.8319	127.512	-19.3	9.6	7.1	46	14.6	4.3
	GG-14	37.1171	126.916	-18.1	9.4	7.7	45.5	14.4	4.5
	GG-15	37.3069	126.815	-19.2	10.5	8.2	47.5	15.6	4.8
	GG-16	37.3906	126.812	-20.2	9.6	6.7	47.1	14.8	4.6
	GG-17	37.6238	126.824	-19	9.7	7.2	46.4	14.8	4.6
	GG-18	37.7559	126.771	-19.1	9.4	6.7	45.2	14.3	4.6
	GG-19	37.8291	126.839	-18.6	9.6	7.2	45.1	14.8	4.5
	GG-20	37.9085	127.055	-19.7	9.4	7	45.7	14.4	4.4
	GG-21	37.8989	127.203	-18.4	10.1	6.8	45.5	14.9	4.5
	GG-22	37.9553	127.316	-18.8	9.4	7.1	44.8	14.8	4.4
	GG-23	37.6907	127.214	-18.7	8.4	5.7	46.2	14.3	4.9
	GG-24	37.6088	127.138	-19.3	9.7	7.1	44.9	14.8	4.6
	GG-25	37.3893	127.23	-18.8	9.4	6.8	45	14.8	4.4
	GG-26	37.2803	127.443	-19	9	7.6	45.1	14.7	4.4
	GG-27	37.2919	127.635	-19.2	9.2	7	45.3	14.5	4.5
Gangwon	GW-01	38.2374	127.437	-18.3	9.8	7.2	45.8	15.1	4.4
(GW)	GW-02	38.1757	127.533	-18.8	9.2	6.9	46	15.1	4.4
	GW-03	38.1047	127.705	-18.8	8.9	6.1	46.1	15.2	4.4
	GW-04	38.1076	127.986	-19.4	9.6	7.4	45.8	15	4.4
	GW-05	38.1049	127.988	-19.5	9.2	6.1	45.9	15.2	4.5
	GW-06	38.2035	128.591	-20.2	8.9	4.8	45.9	15	4.7
	GW-07	38.208	128.59	-18.7	10.4	9.7	45.4	15.1	4.4
	GW-08	38.0749	128.622	-19.1	10.2	8.8	45.7	15	4.6
	GW-09	37.8877	128.826	-19	10.2	8.1	45.5	15.4	4.5
	GW-10	37.7684	128.916	-19.1	10	8.6	45.4	15.2	4.6
	GW-11	37.4479	129.174	-18.5	9.5	7.8	45.4	15.3	4.5
	GW-12	37.1753	129.336	-18.8	9.3	7.7	47.9	15.9	4.8
	GW-13	37.1775	128.986	-18.7	9.8	7.6	46.1	15.2	4.3
	GW-14	37.2273	128.822	-19.3	9.4	7.6	45.4	15.2	4.4
	GW-15	37.3813	128.663	-19.6	9.2	6.8	45.9	15	4.3
	GW-16	37.6364	128.558	-19	9.3	7.2	46	15.3	4.4
	GW-17	37.7711	128.389	-18.7	9.4	7.6	45.5	15.1	4.3
	GW-18	37.7714	128.389	-19.4	9	6.6	45.3	14.9	4.4
	GW-19	37.9558	128.318	-19	9.2	6.4	45.8	14.8	4.6
	GW-20	37.8717	127.735	-19.2	9.2	6.6	45.3	15	4.6
	GW-21	37.8536	127.754	-19.2	9.8	7.2	45.4	14.9	4.5
	GW-22	37.689	127.885	-19.4	9.4	6.9	45.2	15.1	4.4
	GW-23	37.4942	127.991	-19.5	9.4	6.9	45.2	15	4.6
	GW-24	37.5127	128.215	-20.2	8.4	3.4	45	15.1	4.7
	GW-25	37.3677	128.397	-19.2	9.7	7.6	45.3	15	4.6
	GW-26	37.2064	128.435	-19.4	9.4	7	45.8	14.3	4.5
	GW-27	37.1811	128.464	-19.4	9.4	6.8	45.5	14.7	4.5
	GW-28	37.3208	127.816	-19.2	9.8	7.7	45.3	14.7	4.2
	GW-29	37.3063	127.818	-19.6	9	6.6	45.5	14.9	4.4
Chungnam	CN-01	36.0753	126.7	-19.7	9.7	7.2	45.3	15.1	4.5
(CN)	CN-02	36.0854	126.803	-19.8	8.5	7.4	45.5	14.9	4.3
	CN-03	36.216	126.76	-19.4	9.3	6.8	44.9	14.8	4.2
	CN-04	36.216	126.76	-19	10.6	7.5	45.4	14.9	4.3
	CN-05	36.2326	126.6	-19.4	10	7.9	46.4	15	4.5
	CN-06	36.342	126.6	-18.5	10	8	45.8	15.1	4.7
	CN-07	36.5018	126.623	-20.1	10	8.1	45.3	14.8	4.5
	CN-08	36.5979	126.661	-19.8	9.8	8.1	45.6	14.7	4.5
	CN-09	36.7501	126.303	-19.1	10.1	8.3	44.9	14.5	4.6
	CN-10	36.8231	126.258	-18.9	10.3	9.4	44.7	14.9	4.5
	CN-11	36.7804	126.45	-19.9	10.6	6.9	46.7	15.2	4.6
	CN-12	36.7124	126.544	-18.9	9.6	7.9	45.5	14.6	4.4
	CN-13	36.8922	126.627	-18.9	9.6	7.6	45.6	14.6	4.5
	CN-14	36.8791	126.752	-19.7	9.5	7.5	44.6	14.7	4.5
	CN-15	36.8704	126.883	-18.5	9.6	7.4	45.1	14.7	4.7
	CN-16	36.4701	127.138	-19.9	9.7	6.1	45.7	14.5	4.6
	CN-17	36.5512	126.951	-19.5	9.6	6.8	45.3	14.8	4.8
	CN-18	36.2889	127.242	-18.7	9.4	6.4	45.8	14.9	4.5
	CN-19	36.1112	127.546	-19.7	9.4	7.2	45.2	14.5	4.3
	CN-20	36.1016	127.489	-19.3	9.7	7.8	45.3	14.7	4.5
	CN-21	36.2004	127.092	-18.8	9.6	6.5	46	14.5	4.6
	CN-22	36.1591	127.019	-19.3	9.7	6.7	45.4	14.5	4.4
	CN-23	36.2877	126.933	-19.3	9.6	7.2	45.4	14.6	4.5
	CN-24	36.4115	126.949	-19.2	10.4	8.1	46.9	15	4.6
	CN-25	36.4515	126.801	-19.3	9.7	7.3	46.1	14.9	4.5
	CN-26	36.6812	126.849	-19.2	9.2	7.5	46.1	14.7	4.5
	CN-27	36.6818	126.85	-18.7	9.8	6.8	45.2	14.3	4.6
Chungbuk	CB-01	36.9768	128.361	-19.2	9	7	45.7	14.6	4.4
(CB)	CB-02	37.1428	128.199	-19.5	9.2	7.2	45.5	14.7	4.5
	CB-03	37.1321	128.121	-19.3	9.4	6.7	44.9	14.4	4.4
	CB-04	36.989	127.925	-19.3	9.7	6.8	46.2	14.7	4.3
	CB-05	36.9749	127.796	-19.4	8.9	7	45.6	14.7	4.4
	CB-06	36.8562	127.443	-19.5	9.4	6.8	45.6	14.7	4.4
	CB-07	36.8561	127.444	-19.4	9.2	7	43.7	14.2	4
	CB-08	36.7846	127.583	-18.7	9.6	7.1	45.5	14.8	4.4
	CB-09	36.7858	127.583	-18.9	9.5	6.9	44.8	14.5	4.4
	CB-10	36.6352	127.43	-20	9.5	6.7	45.9	14.7	4.4
	CB-11	36.6112	127.512	-19.3	9.3	6.6	45.8	14.8	4.4
	CB-12	36.4824	127.718	-19.5	9.2	7.3	45.8	14.8	4.5
	CB-13	36.4833	127.718	-19.7	8.8	6.1	45.6	14.6	4.5
	CB-14	36.3027	127.569	-19.7	9.6	7	46	14.7	4.6
	CB-15	36.3021	127.566	-19.7	9.3	7	45.7	14.6	4.3
	CB-16	36.1735	127.776	-19.7	9.7	7.5	45.6	14.6	4.5
	CB-17	36.1738	127.778	-20.4	9.5	6.4	45.5	14.3	4.5
	CB-18	36.9935	127.597	-19.6	9	6.4	45.2	14.6	4.4
	CB-19	36.93	127.689	-19.3	8.8	6.6	45.4	14.6	4.5
	CB-20	36.7128	127.429	-19.2	9.7	6.7	45.1	14.5	4.6
Gyeongbuk	GB-01	35.9642	128.921	-19.6	10.1	7.1	45	14.8	4.5
(GB)	GB-02	36.0342	129.357	-18.7	10.3	7.7	43.6	14.6	4.3
	GB-03	36.04	129.355	-18.2	10.6	9.5	43.7	14.3	4.4
	GB-04	35.7912	129.441	-19.5	10.5	7.8	44.1	14.5	4.6
	GB-05	35.8435	129.204	-18.9	10	7.2	44.2	14.6	4.5
	GB-06	35.853	129.21	-18.7	9.7	7.7	44.9	14.8	4.5
	GB-07	35.7575	129.045	-19.9	9.7	7.4	44.9	14.6	4.5
	GB-08	35.6437	128.747	-19.5	10	7.6	45.1	14.6	4.4
	GB-09	35.73	128.268	-19.5	9.7	7.5	44.9	14.6	4.6
	GB-10	35.9833	128.027	-19.1	9.5	7.6	45.2	14.7	4.3
	GB-11	36.12	128.129	-19.6	9.6	6.6	44.6	14.3	4.3
	GB-12	35.9847	128.399	-18.2	10.3	8.2	45	14.6	4.3
	GB-13	35.923	128.287	-19.1	9.3	7	46.2	15	4.4
	GB-14	36.117	128.351	-19.5	9.3	6.4	45.1	14.6	4.3
	GB-15	36.2404	128.297	-18.8	9.3	7	45	14.7	4.2
	GB-16	36.3591	129.383	-19.8	10.2	9.8	45.3	14.6	4.1
	GB-17	36.4087	129.368	-19.4	9.7	7.9	45	14.3	4.3
	GB-18	36.4302	129.056	-18.8	9.9	7.5	45.2	14.7	4.5
	GB-19	36.2765	128.896	-19.8	9.8	7.5	45.1	14.7	4.4
	GB-20	36.3514	128.702	-19.1	9.9	7.8	44.8	14.5	4.6
	GB-21	36.2363	128.567	-19.3	10.1	7.7	45	14.7	4.3
	GB-22	36.3003	128.681	-19.1	10.1	7.7	44.9	14.7	4.4
	GB-23	36.3836	128.439	-19.7	9	6.6	46.8	15.3	4.6
	GB-24	36.5607	128.713	-19.5	9.7	7.6	45.3	14.8	4.4
	GB-25	36.5677	128.709	-19.4	9.4	6.8	45.4	14.7	4.5
	GB-26	36.6523	128.456	-19.2	9.2	6.8	45.2	15	4.5
	GB-27	36.5923	128.197	-19.6	9.3	6.5	45.1	14.7	4.5
	GB-28	36.7353	128.107	-19.4	10	7.4	43.9	14.5	4.4
	GB-29	36.4209	128.159	-19.4	9.4	6.9	45	14.5	4.7
	GB-30	36.9977	129.402	-18.8	9.3	7.4	46.1	14.9	4.4
	GB-31	36.6827	129.461	-18.6	11.1	10	45.3	15.1	4.3
	GB-32	36.6647	129.117	-19.4	9	6.6	46.5	15.3	4.3
	GB-33	36.911	128.875	-20.2	9.2	6.4	44.6	14.4	4.5
	GB-34	36.8908	128.735	-20.2	10.4	7.5	45.4	14.5	4.3
	GB-35	36.826	128.624	-18.9	9.3	6.3	45.5	14.8	4.4
	GB-36	36.8689	128.53	-19.1	10.7	8.3	45.2	14.7	4.6
Jeonbuk	JB-01	35.375	127.146	-20.3	9.6	7.3	43.9	14.5	4.3
(JB)	JB-02	35.4397	127.243	-20.6	9.3	7	44.6	14.6	4.6
	JB-03	35.4074	127.382	-18.9	10.3	7.8	45	14.8	4.2
	JB-04	35.4363	127.531	-19.3	9.9	7.6	45.1	14.7	4.2
	JB-05	35.5391	127.329	-19.4	9	7.7	44.5	14.8	4.3
	JB-06	35.6127	127.279	-20.1	9.4	7.4	45.1	14.9	4.4
	JB-07	35.6908	127.397	-20.9	8.6	7.7	45.9	14.7	4.6
	JB-08	35.7902	127.426	-19.8	9.3	7.1	45.7	14.8	4.4
	JB-09	35.6475	127.518	-19.3	9.8	6.9	44.9	14.8	4.3
	JB-10	35.7311	127.582	-18.6	9.4	6.7	45.3	14.8	4.4
	JB-11	35.9402	127.167	-19.6	9.6	7.4	45.8	14.9	4.2
	JB-12	35.8597	127.123	-19.4	9.4	7.3	45.5	14.8	4.5
	JB-13	35.8085	127.12	-19.5	9.7	7.5	46.1	15.1	4.5
	JB-14	35.7725	127.009	-19.6	9.8	7.5	45.9	15	4.2
	JB-15	35.8004	126.881	-19.5	9.7	6.7	45.8	14.7	4.3
	JB-16	35.6863	126.886	-20.5	9.3	7	45.5	14.7	4.3
	JB-17	35.5757	126.848	-19.6	9	7	45.1	14.7	4.5
	JB-18	35.4369	126.696	-19.6	10	7.9	45.8	14.8	4.3
	JB-19	35.5131	126.674	-19.5	9.4	7.8	46.3	15.1	4.4
	JB-20	35.7234	126.74	-19.7	9.9	8.2	47.1	15.5	4.9
	JB-21	35.9416	126.941	-19.3	9.7	7.4	45	14.6	4.2
	JB-22	36.0798	126.958	-18.4	10	8.1	45.7	15.2	4.4
	JB-23	35.9465	126.811	-19.4	9.9	7.4	45	14.7	4.1
	JB-24	35.9798	126.733	-19.6	10.2	8.2	45.7	14.8	4.4
	JB-25	36.007	127.663	-19.4	9.1	6.1	45.5	14.8	4.6
	JB-26	36.0061	127.658	-19.7	10.1	6.7	44.9	14.5	4.6
Jeonnam	JN-01	34.6444	126.448	-19.3	11.1	9.2	44.9	14.7	4.3
(JN)	JN-02	34.5731	126.594	-19.2	10.3	8.1	43.7	14.3	4.4
	JN-03	34.6415	126.77	-18.7	9.5	7.9	44.9	14.5	4.4
	JN-04	34.679	126.9	-20.2	9.9	7.1	44.3	14.6	4.5
	JN-05	34.7681	127.083	-19.1	11.1	7.2	43.7	14.2	4.4
	JN-06	34.844	127.344	-19.7	9.9	7.7	46.2	13.6	4.4
	JN-07	34.6749	127.361	-18.3	11.2	8	44.4	14.5	4.4
	JN-08	34.9451	127.489	-19	10	7.3	44.3	14.4	4.4
	JN-09	35.207	127.464	-19.6	9.7	6.6	44.5	14.6	4.4
	JN-10	35.2809	127.295	-19	9.5	7	44.8	14.7	4.6
	JN-11	35.2763	127.136	-19.3	9.9	6.8	44.7	14.4	4.3
	JN-12	35.2763	127.136	-19.4	10	7.2	44.5	14.4	4.3
	JN-13	35.0611	126.986	-19.4	9.9	6.8	44.4	14.5	4.3
	JN-14	35.0298	126.719	-19.1	10.1	7.7	44.8	14.4	4.4
	JN-15	34.8884	126.691	-18.1	10	8.3	44	14.5	4.4
	JN-16	34.8014	126.432	-19.2	9.4	7.1	44.8	14.6	4.4
	JN-17	34.8132	126.385	-19.2	10	7.1	44.3	14.4	4.4
	JN-18	34.8491	126.492	-19.3	9.8	6.6	44	14.4	4.3
	JN-19	35.064	126.517	-19.6	9.6	7.3	44.2	14.4	4.3
	JN-20	35.1796	126.627	-20.2	9.4	6.8	44.5	14.5	4.7
	JN-21	35.2783	126.503	-18.3	11.7	9.9	44	14.6	4.5
	JN-22	35.2964	126.781	-19.5	9.6	7	44.1	14.7	4.4
	JN-23	35.2764	126.887	-19.3	9.7	6.7	44.4	14.5	4.6
	JN-24	35.3151	126.984	-19.8	10.2	7.3	44.5	14.4	4.4
	JN-25	35.3151	126.984	-19.3	10.7	8.3	43.6	14.1	4.5
	JN-26	35.3151	126.984	-19.4	10.3	7.9	43.7	14.3	4.3
	JN-27	34.7605	127.647	-20.8	9.2	6.1	46.7	13.9	4.3
	JN-28	34.9363	127.693	-19.5	9.9	7.1	45.6	14.5	4.3
	JN-29	34.9749	127.588	-18.9	9.9	7	45.4	14.3	4.4
Gyeongnam	GN-01	35.4978	128.751	-19.6	9.7	7.8	44.6	14.6	4.6
(GN)	GN-02	35.4873	128.754	-19.4	9.8	7.4	44.5	14.5	4.4
	GN-03	35.3399	129.037	-19.3	10.1	7.2	44.7	14.7	4.5
	GN-04	35.3387	129.037	-18.7	9.7	7.4	45.1	14.6	4.4
	GN-05	35.234	128.899	-18.4	9.6	7	45.2	14.4	4.3
	GN-06	35.2319	128.893	-19.1	10.1	7.5	45.4	14.4	4.2
	GN-07	35.2356	128.67	-18.8	9.6	7	44.6	14.6	4.6
	GN-08	35.2361	128.675	-19.2	9.4	7.6	44.8	14.7	4.4
	GN-09	35.2784	128.411	-19.8	9.4	7.2	45.7	14.3	4.2
	GN-10	35.389	128.481	-19.2	8.5	7.5	45.3	14.7	4.3
	GN-11	35.5427	128.49	-19.2	9.6	7	44.6	14.4	4.2
	GN-12	35.7595	128.139	-19.1	10.1	7.8	45.3	14.7	4.4
	GN-13	35.5688	128.161	-19.5	10.1	6.8	45	14.4	4.4
	GN-14	35.4658	128.324	-19.3	9.9	6.7	45	14.4	4.4
	GN-15	35.3206	128.264	-19.2	9.9	6.1	45.5	14.4	4.5
	GN-16	35.1703	128.285	-19.1	10.8	8.5	44.7	14.4	4.5
	GN-17	35.0838	128.088	-18.7	10	7.3	44.3	14.7	4.6
	GN-18	35.1771	128.115	-18.9	10.6	8.6	44.7	14.7	4.4
	GN-19	34.9761	128.325	-18.8	10.9	9	44.9	14.6	4.4
	GN-20	34.9728	128.326	-18.3	11.3	9.4	44.4	14.8	4.6
	GN-21	35.0699	127.75	-19.4	10	7.4	44.9	14.6	4.5
	GN-22	35.0684	127.75	-18.8	10.2	8	44.4	14.7	4.4
	GN-23	35.1804	127.88	-18.8	9.6	6.6	45.5	14.6	4.2
	GN-24	35.3028	127.973	-20.5	9.6	6.5	46.2	14.5	4.2
	GN-25	35.417	127.878	-19	9.3	7	45.2	14.9	4.2
	GN-26	35.5207	127.728	-18.8	10.3	8.2	44.3	14.7	4.2
	GN-27	35.6281	127.814	-19.7	9.8	7.8	44.7	14.6	4.5
	GN-28	35.6852	127.918	-19.3	10	7	45.1	14.7	4.4
Jeju	JJ-01	33.5115	126.538	-19.4	9.3	7.7	45	14.5	4.5
(JJ)	JJ-02	33.5422	126.664	-19	10.3	8.8	45.1	14.4	4.5
	JJ-03	33.5543	126.748	-19.1	9.1	7.6	44.9	14.5	4.3
	JJ-04	33.5233	126.856	-19	9	6.3	45.1	14.3	4.3
	JJ-05	33.5233	126.856	-18.7	9.8	6.2	44.9	14.3	4.4
	JJ-06	33.5233	126.856	-19.1	10	8	44.3	14.7	4.6
	JJ-07	33.4486	126.915	-18.8	9.9	8.6	44.9	14.3	4.4
	JJ-08	33.3263	126.833	-18.5	9.3	8.5	44.4	14.5	4.5
	JJ-09	33.3244	126.832	-18.3	9.8	7.9	44.6	14.8	4.6
	JJ-10	33.2929	126.595	-19.5	9.5	7.9	46.2	14.8	4.5
	JJ-11	33.264	126.614	-18.7	9.8	8.4	44.6	14.5	4.5
	JJ-12	33.251	126.563	-18.6	9.5	8.2	45.5	14.4	4.6
	JJ-13	33.2528	126.558	-19	9.5	7.5	45	14.7	4.5
	JJ-14	33.2524	126.475	-18.8	10.1	8.6	45.3	14.7	4.6
	JJ-15	33.2394	126.515	-19.1	9.9	8.5	44.7	14.2	4.4
	JJ-16	33.2511	126.424	-19	10.2	8.4	45	14.7	4.4
	JJ-17	33.2236	126.256	-19.1	9.9	7.8	44.9	14.7	4.5
	JJ-18	33.2224	126.255	-18.8	9.5	8.1	44.7	14.6	4.5
	JJ-19	33.303	126.179	-19.3	9.4	6.7	45.1	14.5	4.5
	JJ-20	33.3499	126.183	-17.6	9.8	7.6	44.7	14.8	4.6
	JJ-21	33.4167	126.265	-19	9.5	7.5	44.7	14.6	4.5
	JJ-22	33.4646	126.319	-19.2	9.3	7.7	44.5	14.5	4.6
	JJ-23	33.4803	126.403	-18.8	9.9	8.6	45.1	14.5	4.4
	JJ-24	33.4929	126.434	-18.7	9.5	7.5	44.9	14.8	4.5
	JJ-25	33.4867	126.485	-18.9	9.3	7	44.9	14.6	4.4
Metropolitan	MC-01	35.1588	129.059	-18.9	9.7	7.3	45.3	14.8	4.6
cities	MC-02	35.2378	129.091	-18.7	10	7.3	45.8	14.8	4.8
(MC)	MC-03	35.6939	128.446	-19.8	9.8	7	45.3	14.6	4.3
	MC-04	35.9334	128.544	-19.4	9.4	7	45.1	14.4	4.4
	MC-05	35.9314	128.555	-18.7	9.7	6.8	45.1	14.5	4.3
	MC-06	35.9342	128.543	-18.7	9.8	7.7	44.5	14.4	4.4
	MC-07	36.3509	127.426	-18	11.4	9.7	45.7	14.3	4.5
	MC-08	36.3734	127.319	-19.1	9.6	7.1	45.5	14.8	4.5
	MC-09	35.1667	126.803	-19.2	9.8	7.4	44.7	14.5	4.5
	MC-10	35.1272	126.893	-18.7	10.5	8.1	44.1	14.5	4.4
	MC-11	35.2199	126.842	-19.3	9.2	6.9	45.1	14.4	4.3
	MC-12	37.492	126.564	-19	9.7	6.8	45.6	14.6	4.6
	MC-13	36.5052	127.25	-18.6	10	7	45.5	14.6	4.6
	MC-14	37.5683	126.965	-18.8	10.4	8.4	45.9	14.8	4.6
	MC-15	35.5644	129.125	-19.3	9.1	6.8	45.9	14.7	4.7
	MC-16	35.5185	129.315	-19.3	10	6.4	45.4	14.7	4.5
	MC-17	35.5185	129.315	-20.2	10.2	6.7	45.8	14.6	4.4
