# Supplementary material for: Dietary homogenization and spatial distributions of carbon, nitrogen, and sulfur isotope ratios in human hair in South Korea
Source: PLoS One. 2021 Aug 20;16(8):e0256404. doi: 10.1371/journal.pone.0256404 (PMC8378694; doi:10.1371/journal.pone.0256404)
Supplement: S2 Table — (XLSX) [file pone.0256404.s002.xlsx]

## Sheet: S2 Table
Sample	Sample name	Sample ID	δ13C (‰)	δ15N (‰)	δ34S (‰)	C (%)	N (%)	S (%)
Chicken		CH-01	-19.1	1.9	2.8	45.1	13.5	0.8
		CH-02	-18.1	2.8	-0.2	50.4	11.4	0.8
Egg		EG-01	-17.8	4	5.3	58.1	7.4	0.6
		EG-02	-18.3	4.2	5.1	56.2	8.2	0.7
		EG-03	-18.4	3.7	4.7	58.3	7.6	0.6
		EG-04	-18	4.1	5.2	56.4	7.8	0.7
Tofu		TF-01	-29	2.4	0.7	55.4	7.7	0.4
		TF-02	-28.7	0.9	1.2	53.8	8.6	0.4
Apple		AP-01	-27.4	7.8	N/A	N/A	0.4	N/A
		AP-02	-25.7	7.6	N/A	N/A	0.1	N/A
Marine fish	Abalone	MF-01	-15.9	6.5	20.2	39.7	12.3	2.7
	Abalone	MF-02	-14.3	3.6	20.5	38.1	12.6	2.4
	Abalone	MF-03	-16	2.8	20.2	39.8	11.5	2.6
	Armorclad rockfish	MF-04	-21.6	11.5	16.1	48.7	7.6	0.8
	Armorclad rockfish	MF-05	-20.6	11.3	16.3	42.1	9	1
	Armorclad rockfish	MF-06	-19.5	11.4	16.2	44.9	11.1	1.1
	Mackerel	MF-07	-24.2	11.1	19.1	59.7	4.6	0.4
	Mackerel	MF-08	-22.5	10.7	19.1	54.7	7.9	0.6
	Largehead hairtail	MF-09	-18.5	12.4	18.6	45.9	10.6	0.8
	Largehead hairtail	MF-10	-18.8	12.5	18.6	46.5	11.3	0.7
	Yellow corvina	MF-11	-21.4	12.2	17.7	50.9	8.4	0.6
	Yellow corvina	MF-12	-19.9	11.2	18.1	52.3	8	0.6
	Japanese Spanish mackerel	MF-13	-22.2	13.5	18.3	59.6	6	0.5
	Dried pollack	MF-14	-19.6	15.9	18.1	45.5	13.1	1.1
	Dried pollack	MF-15	-21.8	13.7	18.6	44.6	13.1	1.2
	Squid	MF-16	-17.5	12.3	19.2	45.4	12.9	1.2
	Squid	MF-17	-19.6	11.5	19.3	44.6	13	1.1
	Shrimp	MF-18	-20.8	9.2	13.6	43.8	13	0.9
	Shrimp	MF-19	-20.9	7.1	10.8	44.4	12.8	0.9
	Surf Clam	MF-20	-18	11.1	17.4	42.7	9.7	1.2
Sea weed	Wakame	SW-01	-17.3	7.8	20.7	28.2	2.3	1.4
	Wakame	SW-02	-16.7	1.4	20.5	31.4	2.8	1.4
	Laver	SW-03	-25	5	20.5	39.9	5.8	2.2
	Laver	SW-04	-25.1	5	20.5	39.7	5.7	2.2
N/A indicates “not analyzed”.
